# Supplementary material for: First insights into the pleiotropic role of vrf (yedF), a newly characterized gene of Salmonella Typhimurium
Source: Sci Rep. 2017 Nov 10;7:15291. doi: 10.1038/s41598-017-15369-7 (PMC5681696; doi:10.1038/s41598-017-15369-7)
Supplement: Supplementary file 2 — Supplementary Dataset1 [file 41598_2017_15369_MOESM2_ESM.xlsx]

## Sheet: representative genes 
	Locus tag	Gene	Description	Fold change (SL1344/∆yedF)	RT-PCR
Approach: motility and chemotaxis
	SL1344_1110	flgA	flagellar basal body P-ring protein	-2.41
	SL1344_1588	-	putative chemo-receptor protein	-2.45
	SL1344_1849	flhB	flagellar biosynthetic protein FlhB	2.64
	SL1344_1857	motB	motility protein B	1.75
	SL1344_1888	fliC	flagellin	-2.17	-1.99
	SL1344_1910	fliR	flagellar biosynthetic protein FliR	-2.77
	SL1344_2755	fljA	repressor of phase 1 flagellin gene	-11.48
	SL1344_2756	fljB	phase 2 flagellin gene	-5.97
	SL1344_3126	-	methyl-accepting chemotaxis protein	-2.55
	SL1344_3189	cheM	methyl-accepting chemotaxis protein	-2.45
	SL1344_4464	-	methyl-accepting chemotaxis protein	-2.52
Attachment
	SL1344_0536	fimA	type-1 fimbrial protein, a chain	-5.1	-1.55
	SL1344_0542	fimZ	transcriptional regulator (FimXZ protein)	-3.07
Invasion
SPI-1:
	SL1344_0776	slrP	leucine rich repeat	-2.01
	SL1344_1784	sopE2	invasion-associated secreted effector protein (sopE2)	-3.56
	SL1344_2674	sopE	invasion-associated secreted protein	-3.03
	SL1344_2841	sitA	Iron transport protein, periplasmic-binding protein	-2.28
	SL1344_2842	sitB	Iron transport protein, ATP-binding component	-2.03
	SL1344_2845	avrA	Avirulence determinant of plant pathogenic bacteria	-2.96
	SL1344_2846	sprB	AraC family transcriptional regulator	-3.05
	SL1344_2847	hilC	AraC family transcriptional regulator	-3.57
	SL1344_2850	orgAa	oxygen-regulated invasion protein	-2.77
	SL1344_2851	prgK	type III secretion system apparatus	-2.1
	SL1344_2852	prgJ	type III secretion system apparatus	-2.17
	SL1344_2855	hilDa	invasion protein regulator	-1.89	-1.64
	SL1344_2856	hilA	invasion protein regulator	-3.1	-1.68
	SL1344_2857	iagB	cell invasion protein	-3.17
	SL1344_2858	stpA	tyrosine phosphatase	-3.44
	SL1344_2859	sicP	chaperone	-4.38
	SL1344_2860	sipF	acyl carrier protein	-5.22
	SL1344_2861	sipA	pathogenicity island 1 effector protein	-2.54
	SL1344_2862	sipD	pathogenicity island 1 effector protein	-2.4
	SL1344_2863	sipC	pathogenicity island 1 effector protein	-2.68
	SL1344_2865	spaT	type III secretion-associated chaperone	-3.44
	SL1344_2866	spaS	type III secretion system secretory apparatus	-2.75
	SL1344_2869	spaP	type III secretion system secretory apparatus	-2.42
	SL1344_2870	spaO	associated with type III secretion and virulence	-3.14
	SL1344_2871	invJ	associated with type III secretion and virulence)	-2.16
	SL1344_2872	invI	type III secretion system secretory apparatus	-3.31
	SL1344_2873	invC	secretory apparatus ATP synthase	-2.66
	SL1344_2874	invB	chaperone protein for type III secretion system effectors	-3.31
	SL1344_2875	invA	secretory apparatus of type III secretion system	-3.07	-1.9
	SL1344_2876	invE	cell invasion protein	-2.98
	SL1344_2879	invH	outer membrane lipoprotein	-2.37
SPI-2:
	SL1344_1325	ssrB	putative two-component response regulator	-2.62
	SL1344_1326	ssrA	putative two-component sensor kinase	-2.44
	SL1344_1327	ssaB/spiC	putative pathogenicity island 2 secreted effector protein	-3.34
	SL1344_1328	ssaC/spiA	putative outer membrane secretory protein	-3.35
	SL1344_1329	ssaD	putative pathogenicity island protein	-2.93
	SL1344_1330	ssaE	type three secretion system protein	-2.75
	SL1344_1331	sseA	T3SS chaperone	-4.41
	SL1344_1332	sseB	putative pathogenicity island effector protein	-2.61
	SL1344_1334	sseC	putative pathogenicity island effector protein	-3.22
	SL1344_1335	sseD	putative pathogenicity island effector protein	-2.07
	SL1344_1337	sscB	type III secretion system chaperone protein	-3.21
	SL1344_1338	sseF	putative pathogenicity island effector protein	-3.1
	SL1344_1340	ssaG	putative pathogenicity island protein	-3.68
	SL1344_1341	ssaH	type three secretion system apparatus	-2.51
	SL1344_1342	ssaI	putative pathogenicity island protein	-3.11
	SL1344_1343	ssaJ	putative pathogenicity island lipoprotein	-2.22
	SL1344_1345	ssaK	putative pathogenicity island protein	-2.62
	SL1344_1346	ssaL	putative secretion system protein	-2.14
	SL1344_1347	ssaM	putative pathogenicity island protein	-3.46
	SL1344_1348	ssaV	putative type III secretion protein	-2.46
	SL1344_1349	ssaN	type III secretion ATP synthase	-2.67
	SL1344_1350	ssaO	putative type III secretion protein	-3.08
	SL1344_1351	ssaP	putative type III secretion protein	-2.38
	SL1344_1353	yscR	putative type III secretion protein	-3.06
	SL1344_1354	ssaS	putative type III secretion protein	-2.07
	SL1344_1355	ssaT	putative type III secretion protein	-3.55
SPI-4:
	SL1344_4193	siiA	type I secretion-related protein	-5.46
	SL1344_4194	siiB	hypothetical protein	-5.38
	SL1344_4195	siiC	putative type-I secretion protein	-4.63
	SL1344_4196	siiD	putative type-I secretion protein	-4.46
	SL1344_4197	siiE	adhesin	-2.2
	SL1344_4198	siiF	putative type-1 secretion protein	-4.05
SPI-5:
	SL1344_1026	pipA	hypothetical protein	-2.74
	SL1344_1027	pipB	hypothetical protein	-4.01
	SL1344_1029	sigE/pipC	cell invasion protein	-4.11
	SL1344_1030	sigD	cell invasion protein	-3.76
LPS
	SL1344_2059	rfbP	undecaprenyl-phosphate galactosephosphotransferase	-4.86
	SL1344_2060	rfbK	phosphomannomutase	-3.85
	SL1344_2061	rfbM	mannose-1-phosphate guanylyltransferase	-4.15
	SL1344_2062	rfbN	putative rhamnosyltransferase	-5.01
	SL1344_2063	rfbU	putative glycosyltransferase	-5.58
	SL1344_2064	rfbV	putative glycosyltransferase	-5.41
	SL1344_2065	rfbX	putative O-antigen transporter	-6.79
	SL1344_2066	rfbJ	CDP-abequose synthase	-5.72
	SL1344_2067	rfbH	putative dehydratase RfbH	-3.04
	SL1344_2068	rfbG	CDP-glucose 4,6-dehydratase	-2.89
	SL1344_2069	rfbF	glucose-1-phosphate cytidylyltransferase	-4.2
	SL1344_2070	rfbI	putative reductase RfbI	-4.56
	SL1344_2071	rfbC	dTDP-4-dehydrorhamnose 3,5-epimerase	-5.72
	SL1344_2072	rfbA	TDP-glucose pyrophosphorylase	-3.71
	SL1344_2073	rfbD	dTDP-4-dehydrorhamnose reductase	-3.05
	SL1344_2074	rfbB	dTDP-glucose 4,6-dehydratase	-3.27
	SL1344_2077	wcaL	putative glycosyltransferase	-2.2
	SL1344_2078	wcaK	colanic acid biosynthesis protein	-3.22
	SL1344_2079	wzx	putative transmembrane transport protein	-3.68
	SL1344_2080	wcaJ	putative extracellular polysaccharide biosynthesis protein	-2.07
	SL1344_2208	-	putative lipopolysaccharide modification acyltransferase	-5.56
	SL1344_3679	rfaL	O-antigen ligase	-4.21
	SL1344_3680	waaK	lipopolysaccharide 1,2-N-acetylglucosaminetransferase	-2.67
	SL1344_3681	rfaZ	lipopolysaccharide core biosynthesis protein	-2.96
	SL1344_3682	rfaY	lipopolysaccharide core biosynthesis protein	-4.26
	SL1344_3683	rfaJ	lipopolysaccharide 1,2-glucosyltransferase	-5.14
	SL1344_3684	rfaI	lipopolysaccharide 1,3-galactosyltransferase	-4.55
	SL1344_3685	rfaB	lipopolysaccharide 1,6-galactosyltransferase	-4.9
	SL1344_3687	rfaP	lipopolysaccharide core biosynthesis protein	-2.63
	SL1344_3688	rfaG	lipopolysaccharide core biosynthesis protein	-2.72
	SL1344_3689	rfaQ	lipopolysaccharide core biosynthesis protein	-2.03
a: p=0,07; *p<0,05; **p<0,01

## Sheet: complete list
	Fold Change	pvalue	Gene	Product
SL1344_0002	2.32875	0.012686	thrA	aspartokinase I/homoserine dehydrogenase I
SL1344_0003	2.16172	0.0167666	thrB	Homoserine kinase
SL1344_0012	-2.31256	0.00469624	dnaK	chaperone protein dnaK
SL1344_0013	-2.13495	0.0136863	dnaJ	DnaJ protein
SL1344_0014	-6.14953	4.77719e-05	-	putative regulatory protein
SL1344_0015	-6.16188	0.00113576	-	bacteriophage protein
SL1344_0017	-3.35737	0.00293242	-	hypothetical protein
SL1344_0031	-5.07129	0.000137607	-	putative transcriptional regulator (lysR family)
SL1344_0032	-5.94411	5.05232e-05	-	hypothetical protein
SL1344_0045	-1.9081	0.0369693	-	hypothetical protein
SL1344_0046	1.86815	0.0399542	ribF	riboflavin biosynthesis protein RibF
SL1344_0047	-1.71413	0.0173552	ileS	isoleucyl-tRNA synthetase
SL1344_0067	-2.85686	0.000316461	carA	carbamoyl-phosphate synthase small subunit
SL1344_0098	2.55802	0.0167651	polB	DNA polymerase II
SL1344_0112	3.08638	0.00412531	leuB	3-isopropylmalate dehydrogenase
SL1344_0113	2.33747	0.0201412	leuA	2-isopropylmalate synthase
SL1344_0122	2.21692	0.0205894	ftsI	penicillin-binding protein 3
SL1344_0126	2.12976	0.0320559	murD	UDP-N-acetylmuramoylalanine--D-glutamate ligase
SL1344_0146	2.38963	0.0191834	ampD	AmpD protein (anhydro-N-acetylmuramyl-tripeptide amidase)
SL1344_0148	2.68079	0.00305305	-	glycosyl hydrolase
SL1344_0153	-1.69324	0.0425414	aceF	dihydrolipoamide acetyltransferase component (E2) of pyruvate dehydrogenase
SL1344_0155	-3.27814	0.017855	-	secreted protein
SL1344_0159	-1.6506	0.0461351	acnB	aconitate hydratase 2
SL1344_0160	-3.38874	0.0058214	-	HNH endonuclease
SL1344_0166	-3.54942	0.000937097	speD	S-adenosylmethionine decarboxylase, proenzyme
SL1344_0171	-2.4603	0.00115484	hpt	hypoxanthine phosphoribosyltransferase
SL1344_0172	-2.1824	0.000941659	yadF	carbonic anhydrase
SL1344_0180	1.68258	0.0342591	-	hypothetical protein
SL1344_0184	4.14488	6.95904e-05	folK	2-amino-4-hydroxy-6-hydroxymethyldihydropteridine pyrophosphokinase
SL1344_0210	-2.04949	0.00808782	htrA	protease DO precursor; heat shock protein HtrA
SL1344_0213	2.35696	0.00196409	-	putative inner membrane protein
SL1344_0219	-2.55852	6.10017e-05	pyrH	uridylate kinase
SL1344_0220	-3.303	4.00071e-06	frr	Ribosome recycling factor
SL1344_0228	-2.26943	0.00704586	fabZ	(3R)-hydroxymyristoyl-ACP dehydratase
SL1344_0232	-1.69611	0.0202764	dnaE	DNA polymerase III subunit alpha
SL1344_0233	-3.04222	2.68315e-05	accA	acetyl-coenzyme A carboxylase carboxyl transferase subunit alpha
SL1344_0254	2.30629	0.0101198	yafE	putative methyltransferase
SL1344_0256	-2.90262	0.00698413	gloB	hydroxyacylglutathione hydrolase
SL1344_0260	5.6831	0.000694738	sciA	hypothetical protein
SL1344_0265	4.50798	2.65362e-05	sciF	hypothetical protein
SL1344_0271	-3.34012	0.0128346	sciK	hypothetical protein
SL1344_0273	-2.63991	0.048903	-	hypothetical protein
SL1344_0274	-3.56774	0.00929638	sciK1	hypothetical protein
SL1344_0279	-5.76067	0.000152494	sciR	hypothetical protein
SL1344_0282	2.06097	0.0323413	sciU	secreted protein
SL1344_0283	-3.23976	0.00458963	sciV	hypothetical protein
SL1344_0286	-2.49015	0.0166546	-	Rhs family protein
SL1344_0286A	-7.41335	4.37208e-06	-	hypothetical protein
SL1344_0288	-3.29892	0.0100238	sciX	hypothetical protein
SL1344_0291	-4.38934	0.00250176	-	hypothetical protein
SL1344_0295	-2.27492	0.0207259	safA	atypical fimbria lipoprotein
SL1344_0296	-2.39111	0.0122117	safB	atypical fimbria chaperone
SL1344_0300	-3.90831	0.000397055	sinR	LysR family transcriptional regulator
SL1344_0302	-3.22422	3.01898e-05	pagN	outer membrane adhesin
SL1344_0305	-2.66453	0.0260897	-	acyl-CoA dehydrogenase
SL1344_0306	-1.96624	0.0151336	gmhA	phosphoheptose isomerase
SL1344_0311	5.08571	0.000374603	prfH	putative peptide chain release factor
SL1344_0315	-1.93834	0.0128707	crl	curlin genes transcriptional activator
SL1344_0317	2.12281	0.0316985	proB	glutamate 5-kinase
SL1344_0319	2.634	0.00299782	-	putative IS3 transposase
SL1344_0325	3.14231	0.00402173	leuD2	3-isopropylmalate dehydratase small subunit
SL1344_0330	-3.19464	0.0131627	-	secreted protein
SL1344_0336	-3.31343	0.0038601	-	transmembrane regulator
SL1344_0337	-3.04914	0.00744001	-	hypothetical protein
SL1344_0339	-2.70667	0.0143327	-	transmembrane regulator
SL1344_0340	-2.95047	0.00558931	-	hypothetical protein
SL1344_0341	-2.54145	0.0331247	-	outer membrane protein
SL1344_0343	-3.13151	0.0145159	-	secreted protein
SL1344_0351	-2.04327	0.0151548	-	putative metabolite transport protein
SL1344_0352	-2.51308	0.0049646	mod	type III restriction-modification system enzyme (StyLTI) modification methylase
SL1344_0355	-3.75152	0.000187594	-	terminal oxidase subunit I
SL1344_0359	1.95411	0.0266197	foxA	ferrioxamine B receptor
SL1344_0377	-2.13872	0.0412602	-	efflux pump protein
SL1344_0378	-3.3793	3.64329e-06	-	hypothetical protein
SL1344_0382	-2.75013	0.0265768	-	hypothetical protein
SL1344_0406	2.11912	0.0393386	-	hypothetical protein
SL1344_0407	-2.38048	0.00130837	tsx	nucleoside-specific channel-forming protein tsx
SL1344_0411	2.11634	0.0250891	ribH	6,7-dimethyl-8-ribityllumazine synthase
SL1344_0419	-2.12801	0.0496231	-	thiamine biosynthesis protein ThiI
SL1344_0428	2.14968	0.0463362	apbA	2-dehydropantoate 2-reductase
SL1344_0431	-3.73142	0.00206304	-	hypothetical protein
SL1344_0432	-4.4865	0.00153189	-	hypothetical protein
SL1344_0437	-3.26357	0.000372509	cyoA	cytochrome o ubiquinol oxidase subunit II
SL1344_0438	-2.13671	0.00405044	ampG	muropeptide MFS transporter protein
SL1344_0445	-2.77237	2.78498e-05	hupB	DNA-binding protein HU-beta
SL1344_0460	2.79984	0.0172307	ybaZ	putative methylated-DNA methyltransferase
SL1344_0464	-1.76498	0.0134694	-	hypothetical protein
SL1344_0467	-2.33332	0.0222015	-	hypothetical protein
SL1344_0470	-2.50401	0.031102	acrR	acrAB operon repressor
SL1344_0480	-3.57161	7.77295e-05	htpG	heat shock protein HtpG
SL1344_0485	1.68423	0.0461563	ybaL	putative transport protein
SL1344_0487	-1.8274	0.0274369	ushA	UDP-sugar hydrolase
SL1344_0503	4.05593	2.07768e-05	sfbA	lipoprotein
SL1344_0506	1.99304	0.0361582	ybbB	hypothetical protein
SL1344_0511	-2.42525	0.031573	gip	hydroxypyruvate isomerase
SL1344_0518	-2.7933	0.0430126	glxK	glycerate kinase
SL1344_0521	-2.34361	0.0499042	allD	ureidoglycolate dehydrogenase
SL1344_0529	-1.97807	0.0137355	ppiB	peptidyl-prolyl cis-trans isomerase B
SL1344_0531	2.10199	0.0116386	-	putative exported outer membrane protein
SL1344_0536	-5.10338	0.000208972	fimA	type-1 fimbrial protein, a chain
SL1344_0542	-3.07051	0.00915244	fimZ	transcriptional regulator (FimXZ protein)
SL1344_0547	-13.3741	8.57091e-08	-	hypothetical membrane protein
SL1344_0548	-11.8655	2.58656e-07	gtrB	bactoprenol glucosyl transferase
SL1344_0549	-5.20637	7.61542e-05	gtrA	bactoprenol-linked glucose translocase
SL1344_0552	-2.54202	0.0387047	ykgC	pyridine nucleotide-disulfide oxidoreductase
SL1344_0582	-3.49964	0.0154753	fepB	ferrienterobactin-binding periplasmic protein
SL1344_0588	-2.38264	0.0111784	cstA	carbon starvation protein A
SL1344_0596	-2.24154	0.00565215	ahpC	alkyl hydroperoxide reductase c22 protein
SL1344_0598	-3.99019	0.00737396	-	hypothetical protein
SL1344_0603	2.50999	0.0225692	ybdR	zinc-dependent alcohol dehydrogenase
SL1344_0615	3.58926	0.00227138	dcuC	C4-dicarboxylate anaerobic carrier
SL1344_0617	-3.71637	7.46026e-06	cspE	cold shock-like protein cspE
SL1344_0623	-1.60699	0.0389353	lipB	lipoate-protein ligase B (lipoate biosynthesis protein B)
SL1344_0624	-2.07958	0.000783513	-	hypothetical protein
SL1344_0625	-2.94286	0.00304186	dacA	D-alanine carboxypeptidase
SL1344_0630	-2.09107	0.0369177	-	hypothetical protein
SL1344_0651	-4.28909	0.000158689	gltL	glutamate/aspartate transport ATP-binding protein GltL
SL1344_0652	-4.16039	8.47079e-05	gltK	glutamate/aspartate transport system permease GltK
SL1344_0654	-3.42896	0.00168461	ybeJ	ABC transporter substrate-binding protein
SL1344_0666	-1.81638	0.0245666	nagB	glucosamine-6-phosphate deaminase
SL1344_0671	2.59854	0.0032216	citA	citrate-proton symporter
SL1344_0675	-1.94726	0.00673253	fur	ferric uptake regulation protein
SL1344_0676	-1.8259	0.00997238	fldA	flavodoxin 1
SL1344_0702	-3.53085	0.00621025	-	putative glycosyl transferase
SL1344_0703	-2.94506	0.0095752	-	galactosyltransferase
SL1344_0704	-4.22587	0.00139439	-	O-antigen export system, permease protein
SL1344_0705	-3.87273	0.00122101	-	ABC transporter domain-containing protein
SL1344_0706	-4.51649	0.00158712	-	putative glycosyltransferase, cell wall biogenesis
SL1344_0707	-4.71843	0.000581274	-	putative glycosyltransferase, cell wall biogenesis
SL1344_0708	-3.83794	0.00349049	-	putative glycosyl transferase
SL1344_0712	-4.03956	4.408e-07	gltA	citrate synthase
SL1344_0713	-4.53849	1.04521e-07	-	hypothetical protein
SL1344_0714	-5.88305	1.69879e-14	sdhC	succinate dehydrogenase cytochrome b-556 subunit
SL1344_0718	-1.94622	0.0389873	sucA	2-oxoglutarate dehydrogenase E1 component
SL1344_0720	-1.83032	0.0285883	sucC	succinyl-CoA synthetase beta chain
SL1344_0722	1.9428	0.031199	cydA	cytochrome d ubiquinol oxidase subunit I
SL1344_0726	-2.07706	0.00362984	-	hypothetical protein
SL1344_0727	-3.40641	0.000689046	tolQ	TolQ protein
SL1344_0729	-4.4725	1.60203e-05	tolA	tolA protein
SL1344_0732	-1.70621	0.0478203	ybgF	hypothetical protein
SL1344_0739	-2.54194	0.00898616	-	putative hydro-lyase
SL1344_0749	-2.10216	0.00414074	gpmA	phosphoglycerate mutase
SL1344_0751	1.91348	0.0448517	galK	galactokinase
SL1344_0755	2.59859	0.00537989	modF	putative molybdenum transport ATP-binding protein ModF (photorepair protein PhrA)
SL1344_0779	2.34394	0.00313688	moaB	molybdenum cofactor biosynthesis protein B
SL1344_0795	2.28818	0.0469595	ybiH	tetR family transcriptional regulator
SL1344_0797	1.63859	0.0439379	dinG	ATP-dependent helicase DinG
SL1344_0803	-3.4194	9.01589e-06	glnQ	glutamine transport ATP-binding protein GlnQ
SL1344_0804	-3.04688	0.000121314	glnP	glutamine transport system permease protein GlnP
SL1344_0809	-2.6907	0.0324849	ybiP	hypothetical protein
SL1344_0819	5.15443	0.000143958	ybiW	putative formate acetyltransferase 3
SL1344_0824	2.66166	0.0398201	-	ABC transporter ATP-binding protein
SL1344_0830	-3.03654	0.015158	-	hypothetical protein
SL1344_0831	-3.56972	0.0032162	-	putative electron transfer flavoprotein (beta subunit)
SL1344_0832	-3.31242	0.0057257	-	putative electron transfer flavoprotein (alpha subunit)
SL1344_0833	-2.99346	0.00869391	-	putative acyl-CoA dehydrogenase
SL1344_0834	-2.23326	0.0495677	-	putative flavoprotein
SL1344_0835	-2.56304	0.026294	-	LysR transcriptional regulator
SL1344_0837	2.33008	0.0418031	-	putative dehydrogenase
SL1344_0845	2.67149	0.00113618	-	putative tetR family transcriptional regulator
SL1344_0846	-2.19785	0.0468544	-	hypothetical protein
SL1344_0847	3.91471	5.40333e-06	-	hypothetical protein
SL1344_0848	-1.85862	0.04641	grxA	glutaredoxin
SL1344_0854	-2.48735	0.00319018	potF	putrescine-binding periplasmic protein
SL1344_0877	-2.22592	0.00560351	-	hypothetical protein
SL1344_0879	-2.29336	0.031221	ybjX	putative virK protein
SL1344_0902	16.3725	3.38744e-13	dmsA	anaerobic dimethyl sulfoxide reductase subunit A
SL1344_0906	-2.42329	0.0025992	ycaM	transporter
SL1344_0907	-1.81112	0.0393349	pflA	pyruvate formate-lyase 1 activating enzyme
SL1344_0910	5.01619	4.17067e-06	pflB	formate acetyltransferase 1
SL1344_0911	4.56217	8.91371e-06	focA	(formate channel)
SL1344_0916	1.96063	0.00543893	-	putative lipoprotein
SL1344_0917	-2.57705	0.00206683	cmk	cytidylate kinase
SL1344_0918	-1.86558	0.0288177	rpsA	30S ribosomal protein S1
SL1344_0933	-1.94184	0.0048652	-	hypothetical protein
SL1344_0939	-2.42629	0.0275018	dpaL	diaminopropionate ammonia-lyase
SL1344_0956	-2.83786	0.0148709	-	bacteriophage protein
SL1344_0964	2.1046	0.00774562	-	putative bacteriophage lipoprotein
SL1344_0980	2.35793	0.0191692	-	Tape Measure
SL1344_0991	-4.10767	0.00129948	sseI	putative type III secreted protein
SL1344_0993	3.40352	0.00625933	-	bacteriophage protein
SL1344_0994	-2.01563	0.0399763	-	bacteriophage protein (pseudogene)
SL1344_0995	-4.19452	0.000305972	gtgE	bacteriophage encoded virulence factor
SL1344_0996	-3.37021	0.00236366	gtgF	bacteriophage encoded virulence protein
SL1344_0998	-2.12084	0.0320148	pyrD	dihydroorotate dehydrogenase
SL1344_1007	-1.86474	0.0163097	fabA	D-3-hydroxydecanoyl-(acyl carrier-protein) dehydratase
SL1344_1022	2.23878	0.0311717	-	putative transcriptional regulator
SL1344_1027	-4.01228	0.00325252	pipB	hypothetical protein
SL1344_1028	-4.59698	0.000513719	-	inner membrane protein
SL1344_1029	-4.10962	1.11914e-05	pipC	cell invasion protein
SL1344_1030	-3.75685	1.21982e-05	sigD	cell invasion protein
SL1344_1033	2.38119	0.0119886	pipD	putative secreted peptidase
SL1344_1034	1.78274	0.0172603	copS	histidine kinase
SL1344_1037	3.24087	0.0167599	hpaC	4-hydroxyphenylacetate 3-monooxygenase coupling protein
SL1344_1039	3.66219	2.6967e-05	hpaR	homoprotocatechuate degradative operon repressor
SL1344_1057	2.78726	0.00497267	-	hypothetical protein
SL1344_1058	4.35565	5.63515e-05	wrbA	trp repressor binding protein
SL1344_1063	-4.49062	1.07229e-07	putP	sodium/proline symporter (proline permease)
SL1344_1068	-3.24763	0.00435382	-	hypothetical protein
SL1344_1069	-3.36741	0.00440217	-	hypothetical protein
SL1344_1070	-2.32933	0.0362816	-	putative transporter
SL1344_1076	2.14371	0.0362581	csgG	assembly/transport component in curli production
SL1344_1079	-2.29226	0.0246373	csgD	csg operon transcriptional regulator protein
SL1344_1081	3.34253	0.00133075	csgA	major curlin subunit
SL1344_1093	-2.78366	0.000558839	-	hypothetical protein
SL1344_1099	-2.80051	0.00156349	dinI	damage-inducible protein
SL1344_1100	-2.44625	0.0116058	pyrC	Dihydroorotase
SL1344_1110	-2.40824	0.00403051	flgA	flagellar basal body P-ring protein FlgA
SL1344_1122	2.08039	0.0219462	ams	ribonuclease E
SL1344_1124	-3.04867	0.0131562	-	putative inner membrane lipoprotein
SL1344_1125	1.74154	0.0467713	-	hypothetical protein
SL1344_1130	-1.64568	0.0498295	fabH	3-oxoacyl-ACP synthase
SL1344_1132	-4.44743	1.70906e-06	fabG	3-oxoacyl-ACP reductase
SL1344_1133	-2.19675	0.00152384	acpP	acyl carrier protein
SL1344_1153	2.04157	0.028544	mfd	transcription-repair coupling factor (TrcF)
SL1344_1161	-2.81001	0.010509	sifA	putative virulence determinant
SL1344_1164	5.31374	4.70922e-07	pepT	Peptidase T
SL1344_1172	-2.19074	0.0380434	trmU	tRNA
SL1344_1177	-5.34498	0.000107208	-	bacteriophage protein
SL1344_1179	-2.76042	0.0437357	envF	lipoprotein
SL1344_1181	-2.7545	0.0231532	envE	putative lipoprotein
SL1344_1183	-2.49074	0.0389043	pagD	putative outer membrane virulence protein (PagD)
SL1344_1184	-2.69594	0.002507	pagC	outer membrane invasion protein (PagC)
SL1344_1185	-1.94236	0.0305102	-	hypothetical protein
SL1344_1187	-2.47148	0.00231608	-	putative heat shock protein
SL1344_1191	12.4694	8.0129e-11	-	putative substrate-binding transport protein
SL1344_1192	16.1572	3.69924e-17	-	putative inner membrane transport protein
SL1344_1193	7.88688	2.65591e-06	-	putative inner membrane transport protein
SL1344_1194	7.61416	1.99331e-06	-	putative ABC transport ATP-binding protein
SL1344_1195	2.98027	0.0240646	-	putative ABC transport ATP-binding subunit
SL1344_1198	-1.80445	0.0336542	-	hypothetical protein
SL1344_1200	-2.77783	0.0196408	-	putative regulatory protein
SL1344_1202	-4.58551	1.84653e-05	-	hypothetical protein
SL1344_1203	-2.94021	0.0260706	-	hypothetical protein
SL1344_1204	-1.97099	0.0247388	aroQ	chorismate mutase
SL1344_1205	-3.25862	0.00265202	-	putative membrane transport protein
SL1344_1209	-2.66748	0.0272577	-	hypothetical protein
SL1344_1210	-2.44325	0.00707529	-	putative inner membrane protein
SL1344_1213	2.44428	0.0286357	-	bacteriophage protein
SL1344_1230	-1.81546	0.0290942	sppA	protease IV
SL1344_1248	-2.18098	0.0459081	celB	PTS system cellobiose-specific transporter subunit IIC
SL1344_1256	-2.31668	0.0363704	-	hypothetical protein
SL1344_1263	-1.73052	0.0323141	-	putative outer membrane protein
SL1344_1264	-3.92684	0.00180613	-	hypothetical protein
SL1344_1265	-2.46067	0.0150219	-	Putative DNA/RNA non-specific endonuclease
SL1344_1266	-4.15015	0.00121854	rfc	O-antigen polymerase
SL1344_1277	-2.7361	0.000927974	nlpC	putative lipoprotein
SL1344_1278	-3.74484	0.00123514	-	hypothetical protein
SL1344_1289	-2.27805	0.0312452	-	putative HTH-type transcriptional regulator
SL1344_1313	2.13355	0.00591817	-	putative amino acid permease
SL1344_1315	-2.27591	0.0157165	-	hypothetical protein
SL1344_1316	-2.51967	0.0233452	-	putative ribokinase/regulatory protein
SL1344_1323	2.41397	0.00775179	-	putative pathogenicity island protein
SL1344_1325	-2.61601	0.00723437	ssrB	putative two-component response regulator
SL1344_1326	-2.44066	0.0180404	spiR	putative two-component sensor kinase
SL1344_1327	-3.33595	0.0059015	spiC	putative pathogenicity island 2 secreted effector protein
SL1344_1328	-3.34973	0.00403046	spiA	putative outer membrane secretory protein
SL1344_1329	-2.92762	0.00493927	ssaD	putative pathogenicity island protein
SL1344_1330	-2.7504	0.00717033	ssaE	type three secretion system protein
SL1344_1331	-4.41131	4.84966e-05	sseA	T3SS chaperone
SL1344_1332	-2.60996	0.00491798	sseB	putative pathogenicity island effector protein
SL1344_1334	-3.22165	0.00352981	sseC	putative pathogenicity island effector protein
SL1344_1335	-2.06639	0.0236128	sseD	putative pathogenicity island effector protein
SL1344_1337	-3.20709	0.00260738	sscB	Type III secretion system chaperone protein
SL1344_1338	-3.10415	0.00263645	sseF	putative pathogenicity island effector protein
SL1344_1340	-3.68127	0.000234142	ssaG	putative pathogenicity island protein
SL1344_1341	-2.50859	0.00566134	ssaH	Type three secretion system apparatus
SL1344_1342	-3.11212	0.00247099	ssaI	putative pathogenicity island protein
SL1344_1343	-2.21733	0.0276273	ssaJ	putative pathogenicity island lipoprotein
SL1344_1345	-2.62356	0.0209416	-	putative pathogenicity island protein
SL1344_1346	-2.13599	0.020427	ssaL	putative secretion system protein
SL1344_1347	-3.45892	0.00230845	ssaM	putative pathogenicity island protein
SL1344_1348	-2.46254	0.0110832	ssaV	putative type III secretion protein
SL1344_1349	-2.66725	0.00671704	ssaN	type III secretion ATP synthase
SL1344_1350	-3.07788	0.000642853	ssaO	putative type III secretion protein
SL1344_1351	-2.37608	0.0031298	ssaP	putative type III secretion protein
SL1344_1352	-1.81829	0.0304502	ssaQ	putative type III secretion protein
SL1344_1353	-3.06034	0.00753881	yscR	putative type III secretion protein
SL1344_1355	-3.55068	0.00300726	ssaT	putative type III secretion protein
SL1344_1376	-2.34542	0.00921366	slyA	transcriptional regulator slyA
SL1344_1377	-2.38489	0.00155202	slyB	outer membrane lipoprotein SlyB
SL1344_1382	-2.53786	0.0041656	pdxY	pyridoxamine kinase
SL1344_1384	-1.95289	0.00126204	-	putative proton/oligopeptide symporter
SL1344_1389	-2.71355	0.0168485	rnfC	electron transport complex protein RnfC
SL1344_1390	-2.25188	0.0388054	rnfB	Electron transport complex protein rnfB
SL1344_1393	-4.2292	0.00142161	-	hypothetical protein
SL1344_1395	1.79424	0.0298559	add	Adenosine deaminase
SL1344_1398	-2.17964	0.00544986	fumA	Fumarate hydratase class I, aerobic
SL1344_1404	-2.13534	0.0218996	-	outer membrane protein
SL1344_1412	-2.50815	0.0385392	-	hypothetical protein
SL1344_1419	2.73331	0.0124195	bioD	dethiobiotin synthetase
SL1344_1420	9.51075	1.09115e-07	clcB	Voltage-gated ClC-type chloride channel clcB. Putative chloride channel protein clcB-like
SL1344_1428	14.7879	4.60439e-07	dmsA2	putative dimethyl sulfoxide reductase subunit
SL1344_1429	2.9229	0.00864026	dmsA1	putative dimethyl sulfoxide reductase subunit
SL1344_1432	-1.83561	0.0318546	speG	spermidine N1-acetyltransferase
SL1344_1434	-3.25373	0.005979	-	hypothetical protein
SL1344_1436	-3.13032	6.80861e-06	rspB	starvation sensing protein RspB
SL1344_1439	6.11926	7.16562e-05	-	hypothetical protein
SL1344_1440	2.1336	0.031221	-	putative regulatory protein
SL1344_1441	2.30267	0.0275118	-	putative oxidoreductase
SL1344_1457	-2.93467	0.00330696	-	hypothetical protein
SL1344_1459	-2.53046	0.0058414	-	outer membrane protein
SL1344_1472	-3.59249	1.32229e-05	-	membrane transport protein
SL1344_1473	-2.57376	0.00992708	pqaA	PhoPQ-activated protein
SL1344_1477	-3.29212	0.00314972	-	putative isomerase
SL1344_1481	-2.45217	0.0381701	-	hypothetical protein
SL1344_1482	-2.28358	0.0338782	-	hypothetical protein
SL1344_1484	-3.86022	0.000960251	-	hypothetical protein
SL1344_1488	1.86622	0.045632	glgX	glycogen debranching protein
SL1344_1492	2.99971	0.0117324	-	hypothetical protein
SL1344_1494	-2.36359	0.0183976	-	hypothetical protein
SL1344_1496	-1.86469	0.0154711	sfcA	NAD-linked malic enzyme; malate oxidoreductase
SL1344_1500	2.09373	0.0121392	fdnG	formate dehydrogenase N (nitrate-inducible, alpha subunit)
SL1344_1503	-1.83783	0.00678797	ompD	outer membrane protein
SL1344_1514	-2.17824	0.0246445	-	hypothetical protein
SL1344_1518	-2.72138	0.000318117	-	TonB-dependent receptor YncD
SL1344_1519	-2.33673	0.0244836	-	putative regulatory protein
SL1344_1531	-3.53489	0.00344428	ugtL	hypothetical protein
SL1344_1532	-3.65943	0.00507559	sifB	putative virulence effector protein
SL1344_1537	-1.73075	0.0243044	-	putative lipoprotein
SL1344_1551	-4.36465	0.000774091	-	hypothetical protein
SL1344_1553	-2.46918	0.00520424	-	putative esterase
SL1344_1559	-2.45517	0.022578	-	hypothetical protein
SL1344_1560	-2.95989	0.0212676	-	hypothetical protein
SL1344_1561	-3.14565	0.00227047	sseJ	translocated effector protein (SseJ)
SL1344_1562	-3.27726	0.0139222	-	hypothetical protein
SL1344_1563	-5.02717	2.08487e-05	-	putative periplasmic amino acid-binding protein
SL1344_1564	-4.12497	2.44137e-05	-	putative ABC amino acid transporter permease
SL1344_1565	-3.87924	0.00085727	-	ABC transporter ATP-binding protein
SL1344_1568	-3.37524	5.71291e-06	-	methyltransferase
SL1344_1570	2.26738	0.0422391	-	hypothetical protein
SL1344_1572	-2.14906	0.0316022	acpD	Acyl carrier protein phosphodiesterase
SL1344_1580	3.30467	0.00293837	-	hypothetical protein
SL1344_1588	-2.45159	0.0216651	-	putative chemo-receptor protein
SL1344_1590	1.90819	0.0401669	ogt	O6-methylguanine-DNA-alkyltransferase
SL1344_1595	2.4338	0.0214961	-	DNA-binding protein
SL1344_1598	-2.64016	0.040754	-	hypothetical protein
SL1344_1602	-2.99277	0.0036663	-	hypothetical protein
SL1344_1606	-1.76399	0.0416604	-	putative oxidoreductase
SL1344_1608	2.90621	0.00152331	-	putative oxidoreductase
SL1344_1627	2.0558	0.00285868	-	hypothetical protein
SL1344_1629	-3.91323	0.00858388	-	hypothetical protein
SL1344_1631	-2.21072	0.0187241	fabI	enoyl-ACP reductase
SL1344_1632	2.66641	0.00138765	-	hypothetical protein
SL1344_1637	-2.51424	0.0288348	osmB	osmotically inducible lipoprotein B
SL1344_1638	-3.97878	0.000144016	-	putative translation initiaiton factor
SL1344_1656	2.51124	0.00536879	trpC	Indole-3-glycerol phosphate synthase
SL1344_1657	2.225	0.0185926	trpB	tryptophan synthase beta chain
SL1344_1662	7.0455	1.41539e-06	-	hypothetical protein
SL1344_1663	6.09633	2.48834e-06	-	putative outer membrane protein
SL1344_1680	4.2971	3.28272e-05	adh	alcohol dehydrogenase
SL1344_1682	-1.63303	0.0276394	hns	DNA-binding protein (histone-like protein Hlp-II)
SL1344_1683	-1.87294	0.0415877	galU	glucose-1-phosphate uridylyltransferase
SL1344_1687	-2.13365	0.0031578	purU	formyltetrahydrofolate deformylase
SL1344_1690	12.1011	6.39738e-06	narJ	respiratory nitrate reductase 1 subunit delta
SL1344_1691	21.6847	3.62876e-10	narH	respiratory nitrate reductase 1 subunit beta
SL1344_1693	12.2116	1.40454e-10	narK	nitrite extrusion protein)
SL1344_1694	2.12399	0.0103928	narX	nitrate/nitrite sensor protein NarX
SL1344_1695	2.06766	0.0140176	narL	nitrate/nitrite response regulator protein NarL
SL1344_1696	1.83102	0.0342337	-	putative invasin
SL1344_1701	-1.60586	0.0373207	-	putative regulator
SL1344_1704	2.54798	0.00141151	prfA	peptide chain release factor 1 (RF-1)
SL1344_1705	3.09142	0.00115389	hemA	glutamyl-tRNA reductase
SL1344_1711	-1.6875	0.047355	pth	Peptidyl-tRNA hydrolase
SL1344_1712	-1.80967	0.0301063	-	putative ATP/GTP-binding protein
SL1344_1713	-2.52253	0.0359357	-	hypothetical protein
SL1344_1726	-2.35943	0.0292749	-	hypothetical protein
SL1344_1731	-2.99702	0.00934666	dadA	D-amino acid dehydrogenase small subunit
SL1344_1732	2.03415	0.00552643	-	hypothetical protein
SL1344_1744	-2.02626	0.00692832	minE	cell division topological specificity factor
SL1344_1747	-2.15771	0.0141692	fadD	long-chain-fatty-acid--CoA ligase
SL1344_1748	-2.4082	0.039896	-	putative lipoprotein
SL1344_1756	2.36706	0.0242408	-	hypothetical protein
SL1344_1763	5.43206	4.18625e-06	-	hypothetical protein
SL1344_1766	-3.22878	7.83176e-05	cspC	cold shock-like protein CspC
SL1344_1767	-3.31723	0.000461429	-	hypothetical protein
SL1344_1768	-2.34061	0.0446845	-	hypothetical protein
SL1344_1770	-2.53869	0.0249413	-	hypothetical protein
SL1344_1776	-2.04222	0.0286	-	hypothetical protein
SL1344_1784	-3.5642	0.000337078	sopE2	invasion-associated secreted effector protein (sopE2)
SL1344_1786	-2.95289	0.00976023	-	hypothetical protein
SL1344_1787	-7.23311	5.75856e-10	-	putative acetyltransferase
SL1344_1793	-2.82236	0.0090139	pagO	inner membrane protein (PagO)
SL1344_1794	-3.09267	0.00984426	-	putative inner membrane protein
SL1344_1795	-2.5626	0.019525	-	hypothetical protein
SL1344_1799	-3.84093	0.000707784	pagK	bacteriophage encoded pagK (phoPQ-activated protein)
SL1344_1800	-2.23413	0.0236424	-	Phage Tail Assembly Protein
SL1344_1802	-5.4033	6.21895e-05	-	putative bacteriophage membrane protein
SL1344_1803	-4.34504	0.00295611	-	exported bacteriophage protein
SL1344_1806	-1.84807	0.0389238	-	Integrase
SL1344_1810	-2.81973	0.00611596	holE	DNA polymerase III subunit theta
SL1344_1814	2.05032	0.0155499	-	hypothetical protein
SL1344_1819	2.66672	0.00829918	edd	6-phosphogluconate dehydratase
SL1344_1837	2.10863	0.0340874	yecD	putative hydrolase
SL1344_1849	2.64296	0.04114	flhB	flagellar biosynthetic protein FlhB
SL1344_1857	1.74827	0.02861	motB	motility protein B
SL1344_1863	-2.14282	0.0372189	otsB	trehalose phosphatase
SL1344_1864	6.31913	0.000164275	-	hypothetical protein
SL1344_1872	-3.29272	0.00357401	-	hypothetical protein
SL1344_1874	-4.15875	0.000424601	-	hypothetical protein
SL1344_1888	-2.17094	0.0464567	fliC	flagellin
SL1344_1894	12.7291	8.63413e-15	yedE	hypothetical protein
SL1344_1896	-5.13838	0.000160153	-	hypothetical protein
SL1344_1910	-2.76548	0.0322473	fliR	flagellar biosynthetic protein FliR
SL1344_1911	-3.92226	0.00179738	rcsA	colanic acid capsullar biosynthesis activation protein A
SL1344_1925	4.11564	0.000503545	umuC	DNA repair protein
SL1344_1928	-2.64137	0.0322236	-	putative bacteriophage protein
SL1344_1929	-3.40426	0.00373215	-	putative bacteriophage tail protein
SL1344_1954	-3.65118	0.00147523	-	bacteriophage protein
SL1344_1955	-3.10774	0.00830092	rzpR	putative bacteriophage endopeptidase
SL1344_1958	-2.15328	0.0048829	-	bacteriophage protein
SL1344_1964	-2.36093	0.0102511	-	putative replication protein
SL1344_1978	3.12756	0.00592236	-	putative bacteriophage integrase
SL1344_1982	-2.68745	0.00389029	-	hypothetical protein
SL1344_1987	-2.20435	0.0462322	-	hypothetical protein
SL1344_2008	3.33816	0.0259036	cbiD	cobalt-precorrin-6A synthase
SL1344_2011	5.56689	0.000860987	cbiA	cobyrinic acid A,C-diamide synthase
SL1344_2012	2.30838	0.0121726	pocR	pdu/cob regulatory protein PocR
SL1344_2034	5.51562	7.6194e-07	pduX	putative propanediol utilization protein
SL1344_2037	-2.20387	0.0119737	gyrI	putative DNA gyrase inhibitory protein
SL1344_2039	2.05582	0.0450667	phsC	thiosulfate reductase cytochrome b subunit
SL1344_2043	-3.95444	0.000160922	sopA	secreted protein SopA
SL1344_2044	-1.89756	0.0261234	sbcB	exodeoxyribonuclease I
SL1344_2048	2.07468	0.0121682	hisG	ATP phosphoribosyltransferase
SL1344_2056	-1.81922	0.011395	cld	polysaccharide chain length regulator
SL1344_2057	-2.77008	0.00092275	udg	UDP-glucose 6-dehydrogenase
SL1344_2058	-1.87965	0.0168345	gnd	6-phosphogluconate dehydrogenase
SL1344_2059	-4.86038	0.000300924	rfbP	undecaprenyl-phosphate galactosephosphotransferase
SL1344_2060	-3.84779	0.00108518	rfbK	phosphomannomutase
SL1344_2061	-4.14522	0.000783614	cpsB2	mannose-1-phosphate guanylyltransferase
SL1344_2062	-5.00975	0.000175327	rfbN	putative rhamnosyltransferase
SL1344_2063	-5.57853	0.000121929	rfbU	putative glycosyltransferase
SL1344_2064	-5.41444	0.000235316	rfbV	putative glycosyltransferase
SL1344_2065	-6.79311	6.07437e-05	rfbX	putative O-antigen transporter
SL1344_2066	-5.71919	0.000184619	rfbJ	CDP-abequose synthase
SL1344_2067	-3.04095	0.000760687	rfbH	putative dehydratase RfbH
SL1344_2068	-2.88791	0.00214063	rfbG	CDP-glucose 4,6-dehydratase
SL1344_2069	-4.20275	0.000215027	rfbF	glucose-1-phosphate cytidylyltransferase
SL1344_2070	-4.56166	0.000181008	rfbI	putative reductase RfbI
SL1344_2071	-5.72385	6.06187e-05	rfbC	dTDP-4-dehydrorhamnose 3,5-epimerase
SL1344_2072	-3.70937	0.000575784	rfbA	TDP-glucose pyrophosphorylase
SL1344_2073	-3.05401	0.00170505	rfbD	dTDP-4-dehydrorhamnose reductase
SL1344_2074	-3.27147	0.00159557	rfbB	dTDP-glucose 4,6-dehydratase
SL1344_2079	-3.67522	0.00737935	wzx	putative transmembrane transport protein
SL1344_2089	-2.43895	0.0336774	wcaD	colanic acid polymerase
SL1344_2096	1.83249	0.021922	yegH	hypothetical protein
SL1344_2107	1.8552	0.048513	baeS	putative two-component system sensor kinase
SL1344_2112	-2.19113	0.047729	-	putative protease
SL1344_2113	-3.01255	0.0257473	-	bacteriophage protein
SL1344_2114	-4.372	0.000938837	-	hypothetical protein
SL1344_2130	-2.98005	0.00411676	-	hypothetical protein
SL1344_2134	-2.51366	0.0471469	-	putative lipoprotein
SL1344_2159	8.0157	1.31146e-06	yohK	hypothetical protein
SL1344_2160	4.56415	7.18668e-06	cdd	cytidine deaminase
SL1344_2161	2.54306	0.00788329	sanA	vancomycin resistance protein
SL1344_2165	-4.97676	3.47013e-06	mglC	galactoside transport system permease protein MglC
SL1344_2166	-5.22447	7.42425e-07	mglA	galactoside transport atp-binding protein mgla
SL1344_2167	-3.40541	0.00244687	mglB	D-galactose-binding periplasmic protein
SL1344_2181	2.22213	0.0140434	fruA	PTS system fructose-specific transporter subunit IIBC
SL1344_2182	2.56968	0.0183202	fruK	1-phosphofructokinase
SL1344_2184	2.21518	0.0420777	setB	sugar efflux transporter
SL1344_2186	-2.85595	0.0224721	-	hypothetical protein
SL1344_2188	-2.0084	0.00488527	yeiP	elongation factor p-like protein
SL1344_2189	-2.25659	0.0488072	-	hypothetical protein
SL1344_2190	-1.90378	0.0152411	-	hypothetical protein
SL1344_2192	1.82387	0.0335592	rtn	rtn protein
SL1344_2193	2.00936	0.0411624	yejA	putative transport system periplasmic binding protein
SL1344_2194	2.11286	0.00625625	yejB	putative binding-protein-dependent transporter
SL1344_2195	5.15977	2.34741e-05	yejE	putative binding-protein-dependent transporter
SL1344_2197	-3.9999	0.00103496	-	hypothetical protein
SL1344_2200	2.59596	0.00154898	yejH	putative helicase
SL1344_2201	-2.04832	0.0046857	rplY	50S ribosomal protein L25
SL1344_2202	-2.37153	0.00192747	-	hypothetical protein
SL1344_2203	-1.74163	0.0267389	yejK	nucleoid-asociated protein
SL1344_2208	-5.56413	1.49682e-05	cigR	putative lipopolysaccharide modification acyltransferase
SL1344_2209	-4.26707	0.00156081	-	tail fiber assembly protein
SL1344_2210	-4.0617	0.00134566	-	putative bacteriophage tail fiber assembly protein
SL1344_2214	-5.61379	5.45658e-05	-	bacteriophage protein
SL1344_2215	-3.01197	0.00888879	-	bacteriophage protein
SL1344_2216	2.92731	0.00907949	-	bacteriophage protein
SL1344_2221	-6.20563	0.00015675	-	hypothetical protein
SL1344_2225	5.61469	0.000351691	napC	cytochrome c-type protein NapC
SL1344_2227	6.154	3.93027e-05	napH	ferredoxin-type protein NapH
SL1344_2229	8.41705	7.8745e-09	napA	nitrate reductase
SL1344_2230	12.0925	1.53903e-06	yojF	putative napAB assembly protein
SL1344_2231	5.79551	9.43856e-05	napF	ferredoxin-type protein NapF
SL1344_2234	-3.66189	0.00265451	alkB	AlkB protein
SL1344_2244	-2.93444	0.0127416	-	putative transcriptional regulator
SL1344_2251	-2.99538	0.000258173	glpQ	glycerophosphoryl diester phosphodiesterase
SL1344_2253	4.64597	1.66356e-05	glpA	anaerobic glycerol-3-phosphate dehydrogenase subunit A
SL1344_2254	5.28274	2.61285e-06	glpB	anaerobic glycerol-3-phosphate dehydrogenase subunit B
SL1344_2255	2.56117	0.0285516	glpC	anaerobic glycerol-3-phosphate dehydrogenase subunit C
SL1344_2265	-2.84943	0.0200165	ais	hypothetical protein
SL1344_2276	2.49869	0.0194638	menB	naphthoate synthase
SL1344_2277	2.71671	0.0093317	-	hypothetical protein
SL1344_2300	-2.888	6.32361e-05	-	putative aminotransferase
SL1344_2312	-2.48071	0.0443873	-	putative sugar phosphotransferase component II B
SL1344_2313	-2.29977	0.0424	-	putative sugar phosphotransferase component II A
SL1344_2324	-2.13787	0.00446756	argT	lysine-arginine-ornithine-binding periplasmic protein
SL1344_2330	2.75123	0.0024843	-	putative transcriptional regulator
SL1344_2335	-2.25462	0.00920776	accD	acetyl-CoA carboxylase subunit beta
SL1344_2340	1.95713	0.0455601	div	Div protein
SL1344_2346	-4.45851	0.00190365	-	hypothetical protein
SL1344_2350	-2.23904	0.0368698	-	hypothetical protein
SL1344_2355	2.99096	0.00537864	-	hypothetical protein
SL1344_2359	3.59989	1.05249e-05	-	hypothetical protein
SL1344_2368	-2.21959	0.0164043	-	hypothetical protein
SL1344_2374	2.22192	0.0259809	-	putative ion-channel protein
SL1344_2376	-2.05264	0.0433675	mntH	manganese transport protein mntH
SL1344_2383	-4.19444	0.00272649	-	hypothetical protein
SL1344_2406	2.26104	0.028311	cysU	sulfate transport system permease CysT
SL1344_2409	2.9765	0.000423685	-	hypothetical protein
SL1344_2415	-2.5768	0.0108843	-	hypothetical protein
SL1344_2440	-2.002	0.0320935	-	hypothetical protein
SL1344_2442	4.11207	0.00407888	aegA	putative oxidoreductase
SL1344_2443	4.08349	0.00158415	narQ	nitrate/nitrite sensor protein NarQ
SL1344_2445	-2.12925	0.0117195	-	hypothetical protein
SL1344_2467	6.67105	6.20596e-05	-	hypothetical protein
SL1344_2468	2.19913	0.00356097	-	inner membrane protein
SL1344_2485	2.30409	0.0263018	gcpE	4-hydroxy-3-methylbut-2-en-1-yl diphosphate synthase
SL1344_2486	2.29787	0.0288789	yfgA	putative DNA-binding protein
SL1344_2492	2.81573	0.0306304	-	dimethyl sulfoxide reductase
SL1344_2493	-2.7431	0.0373701	pbpC	penicillin-binding protein 1C
SL1344_2503	-2.1364	0.00673728	-	hypothetical protein
SL1344_2504	-2.58925	7.05371e-05	nifU	NifU-like protein
SL1344_2505	-1.77809	0.0373422	iscS	cysteine desulfurase
SL1344_2520	8.82696	1.58841e-05	cadB	cadaverine/lysine antiporter
SL1344_2521	36.033	2.51225e-13	cadA	lysine decarboxylase
SL1344_2522	9.18209	3.0471e-06	-	putative transmembrane transport protein
SL1344_2532	-2.0179	0.00740373	-	putative PTS system IIBC component
SL1344_2533	-2.48248	0.00181857	-	putative phophosugar binding protein
SL1344_2537	-2.41874	0.0113668	-	putative transcriptional regulator
SL1344_2544	-2.03955	0.00184764	lepB	signal peptidase I
SL1344_2545	-1.97423	0.0109025	lepA	GTP-binding protein LepA
SL1344_2546	-3.89269	0.00238137	-	leucine rich hypothetical protein
SL1344_2547	-2.6906	0.00907439	-	putative transposase
SL1344_2549	-4.73877	0.000244415	-	Endodeoxyribonuclease
SL1344_2564	3.05701	0.00142998	-	bacteriophage protein
SL1344_2578	-2.3861	0.0291814	-	bacteriophage protein
SL1344_2585	-2.53555	0.0203107	-	bacteriophage protein
SL1344_2608	2.10365	0.00857193	-	LysR family transcriptional regulator
SL1344_2609	6.87621	8.14975e-07	yfiK	hypothetical protein
SL1344_2610	7.39403	2.41548e-07	-	hypothetical protein
SL1344_2616	-1.95559	0.0421137	pssA	CDP-diacylglycerol--serine O-phosphatidyltransferase
SL1344_2621	-2.41646	0.0143003	-	hypothetical protein
SL1344_2624	2.35207	0.0300894	yfiA	putative sigma(54) modulation protein
SL1344_2627	2.03589	0.0426572	tyrA	chorismate mutase/prephenate dehydrogenase
SL1344_2632	-3.97437	0.00015511	-	hypothetical protein
SL1344_2633	-3.00545	0.000140901	-	putative repressor protein
SL1344_2644	-1.82207	0.0237621	-	bacteriophage protein
SL1344_2646	-2.28215	0.014942	rpl19	50S ribosomal protein L19
SL1344_2650	2.03256	0.0179276	ffh	signal recognition particle protein
SL1344_2651	-1.64205	0.0419253	corE	hypothetical protein
SL1344_2653	-1.95932	0.0497204	-	hypothetical protein
SL1344_2658	2.65009	0.0093851	rnfH	hypothetical protein
SL1344_2674	-3.035	0.00373545	sopE	invasion-associated secreted protein
SL1344_2675	-3.072	0.011135	-	putative bacteriophage tail fiber protein
SL1344_2694	-3.13284	0.0174997	-	capsid portal protein
SL1344_2695	-2.6151	0.0319746	-	putative competence protein
SL1344_2697	-2.83567	0.0233262	-	bacteriophage protein
SL1344_2698	-2.49321	0.0492665	-	bacteriophage protein
SL1344_2702	-3.1727	0.00849631	-	DNA adenine methylase
SL1344_2707	-2.21351	0.0453805	apl	bacteriophage regulatory protein
SL1344_2708	-2.68867	0.00133626	cI	bacteriophage repressor protein cI
SL1344_2709	-3.25981	0.0018438	-	bacteriophage integrase
SL1344_2710	-4.23809	0.00103366	-	hypothetical protein
SL1344_2712	-3.66164	0.00175536	-	bacteriophage integrase
SL1344_2713	-5.70254	0.000131112	-	hypothetical protein
SL1344_2714	-5.56811	0.000116211	-	hypothetical protein
SL1344_2715	-5.14857	0.000260138	-	hypothetical protein
SL1344_2726	-3.33644	0.00164055	-	hypothetical protein
SL1344_2727	-3.26226	0.00857457	-	hypothetical protein
SL1344_2730	-4.77138	0.000547744	-	putative ATPase
SL1344_2731	-4.80946	0.00052345	-	hypothetical protein
SL1344_2732	-3.47091	9.32581e-05	-	putative transcriptional regulator
SL1344_2738	-5.05997	1.35917e-05	-	putative hexulose 6 phosphate synthase
SL1344_2745	-4.57561	0.000676952	-	putative inner membrane protein
SL1344_2746	-3.79311	0.004461	-	putative inner membrane protein
SL1344_2751	-5.16574	0.000236724	-	hypothetical protein
SL1344_2752	-4.50062	0.000525967	-	putative DNA/RNA helicase
SL1344_2754	2.07518	0.0332699	-	putative transposase
SL1344_2755	-11.4832	1.36263e-06	fljA	repressor of phase 1 flagellin gene
SL1344_2756	-5.96992	1.59086e-07	flaG	flagellin
SL1344_2757	-2.15769	0.0320024	hin	DNA-invertase hin
SL1344_2764	-2.32605	0.00200922	virK	virulence protein
SL1344_2765	-4.24938	1.27901e-05	mig-14	putative transcriptional regulator
SL1344_2779	-2.10281	0.0156149	ygaU	hypothetical protein
SL1344_2783	-2.40898	0.00296311	stpA	DNA-binding protein StpA
SL1344_2784	2.17355	0.00740397	-	hypothetical protein
SL1344_2794	-3.17223	0.00972815	proV	glycine betaine/l-proline transport ATP-binding protein
SL1344_2800	1.82178	0.045142	emrB	multidrug resistance protein B
SL1344_2802	-1.80296	0.0319771	luxS	S-ribosylhomocysteinase
SL1344_2810	-2.60815	0.00486256	-	hypothetical protein
SL1344_2834	6.80531	4.56698e-06	hypA	hydrogenase nickel incorporation protein HypA
SL1344_2835	10.3844	1.71714e-07	hypB	hydrogenase isoenzymes formation protein HypB
SL1344_2837	5.26521	0.000414262	hypD	hydrogenase expression/formation protein HypD
SL1344_2839	5.3312	4.94615e-05	fhlA	transcriptional activator of the formate hydrogenlyase system
SL1344_2841	-2.28127	0.00535506	sitA	Iron transport protein, periplasmic-binding protein
SL1344_2845	-2.96261	0.00342455	AvrA	Avirulence determinant of plant pathogenic bacteria
SL1344_2846	-3.04564	0.00108818	sprB	AraC family transcriptional regulator
SL1344_2847	-3.56776	0.00167199	hilC	AraC family transcriptional regulator
SL1344_2848	-3.10891	0.00245637	-	hypothetical protein
SL1344_2849	-1.85913	0.037659	orgAb	oxygen-regulated invasion protein
SL1344_2850	-2.76655	0.00518133	orgAa	oxygen-regulated invasion protein
SL1344_2851	-2.09842	0.0192712	prgK	type III secretion system apparatus
SL1344_2852	-2.1656	0.00351107	prgJ	type III secretion system apparatus
SL1344_2853	-1.80883	0.0184493	prgI	type III secretion system apparatus
SL1344_2856	-3.1042	0.0034815	hilA	invasion protein regulator
SL1344_2857	-3.17324	0.000872749	iagB	cell invasion protein
SL1344_2858	-3.44072	0.00106833	stpA	tyrosine phosphatase (associated with virulence)
SL1344_2859	-4.38418	0.000177186	sicP	chaperone (associated with virulence)
SL1344_2860	-5.2232	9.35091e-05	sipF	acyl carrier protein
SL1344_2861	-2.538	0.00467137	sipA	pathogenicity island 1 effector protein
SL1344_2862	-2.40109	0.0087912	sipD	pathogenicity island 1 effector protein
SL1344_2863	-2.67812	0.000588618	sipC	pathogenicity island 1 effector protein
SL1344_2865	-3.43886	3.46583e-05	spaT	type III secretion-associated chaperone
SL1344_2866	-2.74852	0.0181209	spaS	type III secretion system secretory apparatus
SL1344_2869	-2.41835	0.012798	spaP	type III secretion system secretory apparatus
SL1344_2870	-3.14116	0.00139888	spaO	surface presentation of antigens protein (associated with type III secretion and virulence)
SL1344_2871	-2.15722	0.0184468	invJ	surface presentation of antigens protein (associated with type III secretion and virulence)
SL1344_2872	-3.30627	0.00611601	invI	type III secretion system secretory apparatus
SL1344_2873	-2.6611	0.010996	invC	secretory apparatus ATP synthase (associated with virulence)
SL1344_2874	-3.31384	0.00200765	invB	chaperone protein for type III secretion system effectors
SL1344_2875	-3.06782	0.00514407	invA	secretory apparatus of type III secretion system
SL1344_2876	-2.98253	0.00417128	invE	cell invasion protein
SL1344_2879	-2.37039	0.0185464	invH	outer membrane lipoprotein
SL1344_2880	-2.1049	0.0350223	-	pathogenicity island 1 protein
SL1344_2881	-3.31335	0.00577552	-	pathogenicity island 1 protein
SL1344_2882	-3.55198	0.00569264	-	pathogenicity island 1 protein
SL1344_2887	-1.94725	0.0436065	-	hypothetical protein
SL1344_2903	-2.2459	0.000849093	rpoS	RNA polymerase sigma subunit RpoS (sigma-38)
SL1344_2913	2.90652	0.00369919	cysN	sulfate adenylyltransferase
SL1344_2916	-2.35834	0.0263209	-	hypothetical protein
SL1344_2924	-3.98642	0.00148114	sopD	hypothetical protein
SL1344_2932	-2.83045	0.00594232	pyrG	CTP synthase
SL1344_2935	-2.3708	0.0388304	-	putative DNA stabilisation protein
SL1344_2938	1.93767	0.0355499	rumA	putative RNA methyltransferase
SL1344_2939	1.83517	0.0378848	barA	sensor protein
SL1344_2952	2.00663	0.0321195	exo	5'-3' exonuclease
SL1344_2981	1.98669	0.0305661	ptsP	phosphoenolpyruvate-protein phosphotransferase
SL1344_2989	1.93632	0.0412482	galR	galactose operon repressor
SL1344_2990	2.62104	0.0101953	-	regulatory protein
SL1344_2997	-2.64797	0.0234707	-	acetyl-CoA acetyltransferase
SL1344_3000	-2.50738	0.014027	-	amino acid transport protein
SL1344_3001	-2.42373	0.0382369	-	hypothetical protein
SL1344_3005	-3.22217	0.00889417	-	hypothetical protein
SL1344_3013	1.9489	0.0146813	-	hypothetical protein
SL1344_3021	2.48051	0.0216395	fldB	flavodoxin II
SL1344_3054	-2.3463	0.00163233	speB	Agmatinase
SL1344_3056	-3.99794	0.00118315	-	hypothetical protein
SL1344_3061	-3.48772	0.00608311	-	putative outer membrane lipoprotein
SL1344_3062	-1.90817	0.0336496	speA	biosynthetic arginine decarboxylase
SL1344_3063	-2.06905	0.0257638	-	hypothetical protein
SL1344_3064	-3.43661	0.00137571	-	putative inner membrane protein
SL1344_3065	-3.06888	0.000450033	metK	S-adenosylmethionine synthetase
SL1344_3090	2.50148	0.0122958	yqgA	hypothetical protein
SL1344_3098	-2.89971	0.000112314	-	LysR family transcriptional regulator
SL1344_3103	3.14453	4.71967e-05	-	aldehyde dehydrogenase
SL1344_3104	6.91164	2.10744e-06	-	hypothetical protein
SL1344_3105	3.96024	0.00110775	-	hypothetical protein
SL1344_3112	-2.66776	0.00840411	-	hypothetical protein
SL1344_3115	3.40291	0.00604818	-	hypothetical protein
SL1344_3119	3.12909	0.0111783	hybE	hydrogenase-2 component protein
SL1344_3121	2.7035	0.010213	hybC	hydrogenase-2 large subunit
SL1344_3123	6.49195	4.48185e-06	hybA	hydrogenase-2 small subunit
SL1344_3124	3.6285	0.000354218	hyb0	hydrogenase-2 small chain protein
SL1344_3126	-2.55495	0.0169415	-	methyl-accepting chemotaxis protein
SL1344_3128	-2.2544	0.0224001	-	hypothetical protein
SL1344_3130	-2.65526	0.0102397	-	hypothetical protein
SL1344_3136	2.62215	0.0185919	yghB	DedA family integral membrane protein
SL1344_3146	-2.03822	0.043388	sufI	SufI protein
SL1344_3147	-2.19056	0.0352593	plsC	1-acylglycerol-3-phosphate O-acyltransferase
SL1344_3179	-2.66121	0.00693103	folB	dihydroneopterin aldolase
SL1344_3180	3.09273	0.0135879	-	hypothetical protein
SL1344_3189	-2.45058	0.0263554	cheM	methyl-accepting chemotaxis protein II
SL1344_3217	2.62381	0.0421997	tdcA	TDC operon transcriptional activator
SL1344_3223	2.03603	0.01859	garD	D-galactarate dehydratase
SL1344_3227	-2.55855	0.00962719	-	putative fructose-1-phosphate kinase
SL1344_3242	2.52873	0.026223	-	hypothetical protein
SL1344_3243	6.07005	8.97535e-07	-	hypothetical protein
SL1344_3244	5.15634	2.28251e-07	-	hypothetical protein
SL1344_3247	9.6884	5.96136e-06	-	putative protease
SL1344_3248	10.1541	1.15304e-06	-	hypothetical protein
SL1344_3256	-1.84629	0.0146431	rpsO	30S ribosomal protein S15
SL1344_3257	1.85301	0.0475042	truB	tRNA pseudouridine 55 synthase (psi55 synthase) (p35 protein)
SL1344_3258	2.08067	0.0362386	rbfA	ribosome-binding factor A (P15B protein)
SL1344_3268	-1.98194	0.00188649	ftsH	cell division protein
SL1344_3302	2.30449	0.00852575	gltB	glutamate synthase [NADPH] large chain
SL1344_3312	2.04099	0.00680731	-	GntR family transcriptional regulator
SL1344_3315	-2.52826	0.0382119	-	hypothetical protein
SL1344_3317	-3.19614	0.000862745	rplM	50S ribosomal protein L13
SL1344_3318	1.949	0.0155768	-	putative ATP/GTP-binding protein
SL1344_3321	2.32623	0.030143	degS	serine protease
SL1344_3326	-3.39197	0.00313914	ttdB	tartrate dehydratase
SL1344_3331	-2.8131	0.010735	mdh	malate dehydrogenase
SL1344_3342	2.00518	0.030094	rnG	ribonuclease G
SL1344_3346	-2.07204	0.00893998	mreB	rod shape-determining protein
SL1344_3352	-3.68054	5.58324e-07	accB	biotin carboxyl carrier protein
SL1344_3355	-1.87845	0.0120326	panF	sodium/pantothenate symporter (pantothenate permease)
SL1344_3358	-1.96921	0.00503411	fis	Fis DNA-binding protein
SL1344_3362	-2.76732	0.0341327	envR	TetR family transcriptional regulator
SL1344_3376	-1.6498	0.0294163	sapG	potassium transport protein
SL1344_3389	-2.41798	0.0177883	rpmD	50S ribosomal protein L30
SL1344_3390	-2.38722	0.0196941	rpsE	30S ribosomal protein S5
SL1344_3395	-3.86455	0.000492233	rplE	50S ribosomal protein L5
SL1344_3396	-2.13756	0.0115913	rplX	50S ribosomal protein L24
SL1344_3408	-2.16579	0.0241671	rpsJ	30S ribosomal protein S10
SL1344_3409	-4.25713	0.000175866	hopD	Type III leader peptidase
SL1344_3410	-9.04626	3.12426e-08	bfr	bacterioferritin
SL1344_3411	-6.13936	1.00103e-09	yheA	bacterioferritin-associated ferredoxin
SL1344_3427	3.22939	0.0131487	-	hypothetical protein
SL1344_3431	1.69082	0.0271122	prkB	phosphoribulokinase
SL1344_3436	-2.17082	0.0191312	pabA	para-aminobenzoate synthase, glutamine amidotransferase component II
SL1344_3441	8.9786	1.17946e-06	nirB	nitrite reductase large subunit
SL1344_3442	26.9178	2.28048e-09	nirD	nitrite reductase (NAD(P)H) small subunit
SL1344_3443	38.901	1.89389e-15	nirC	putative nitrite transporter
SL1344_3445	2.64497	0.023479	bigA	putative surface-exposed virulence protein BigA
SL1344_3447	-3.46096	0.000141158	-	hypothetical protein
SL1344_3454	-1.87484	0.0255765	aroK	shikimate kinase I
SL1344_3460	-1.802	0.0349275	mrcA	penicillin-binding protein 1A
SL1344_3467	-1.96996	0.00714691	pckA	phosphoenolpyruvate carboxykinase
SL1344_3469	-2.1329	0.00258716	ompR	two-component response regulator OmpR
SL1344_3475	1.95625	0.0285236	-	hypothetical protein
SL1344_3479	2.1855	0.03601	gntT	high-affinity gluconate transporter
SL1344_3482	1.86947	0.0440576	malT	MalT regulatory protein
SL1344_3485	2.72012	0.0136734	rtcA	rna 3'-terminal phosphate cyclase
SL1344_3505	2.25504	0.0325771	glgB	1,4-alpha-glucan-branching protein
SL1344_3506	2.58991	0.01634	asd	aspartate-semialdehyde dehydrogenase
SL1344_3507	4.31387	0.00153834	gntU	low-affinity gluconate transporter
SL1344_3508	2.74452	0.00797736	gntK	putative gluconokinase
SL1344_3510	2.5755	0.000897089	-	hypothetical protein
SL1344_3532	-2.08199	0.0429508	livJ	leu/ile/val/thr-binding protein
SL1344_3533	2.29158	0.0123367	rpoH	RNA polymerase sigma-32 factor
SL1344_3561	2.41003	0.0359664	-	hypothetical protein
SL1344_3565	-2.93248	0.00141718	-	putative carbohydrate kinase
SL1344_3571	-3.10516	0.00223179	yhjB	luxR family transcriptional regulator
SL1344_3576	2.55361	0.0118205	-	hypothetical protein
SL1344_3579	-5.42811	1.3245e-09	dctA	C4-dicarboxylate transport protein
SL1344_3587	-2.21339	0.0294101	-	hypothetical protein
SL1344_3591	-3.31191	0.00850239	yhjV	putative amino acid permease
SL1344_3604	2.80087	0.00209131	lpfC	outer membrane usher protein (LpfC)
SL1344_3607	2.33135	0.0296672	-	putative lipoprotein
SL1344_3608	1.81637	0.0328676	tag	3-methyladenine DNA glycosylase
SL1344_3612	2.28883	0.0447734	yiaE	putative 2-hydroxyacid dehydrogenase
SL1344_3617	-1.90948	0.0421505	-	putative acetyltransferase
SL1344_3619	-3.27904	0.00426298	yafP	putative acetyltransferase
SL1344_3628	-2.12668	0.0020496	bax	putative exported amidase
SL1344_3629	2.46393	0.0440205	malS	alpha-amylase
SL1344_3643	-2.10406	0.0324456	-	putative transcriptional regulator
SL1344_3648	2.37203	0.00632284	selA	L-seryl-tRNA(Ser) selenium transferase
SL1344_3655	-2.96411	0.0159148	-	putative lipoprotein
SL1344_3657	-3.90243	0.00805687	lctP	L-lactate permease
SL1344_3659	-3.62373	0.0161156	lctD	putative L-lactate dehydrogenase
SL1344_3664	1.97855	0.0208439	-	glucarate transporter
SL1344_3667	-2.67317	0.00151612	secB	protein-export protein SecB
SL1344_3670	5.3823	1.17849e-12	-	2,3-bisphosphoglycerate-independent phosphoglycerate mutase
SL1344_3671	2.66863	0.00555793	-	hypothetical protein
SL1344_3673	-2.33792	0.030172	-	putative glycosyltransferase
SL1344_3674	-1.76388	0.0282191	tdh	threonine 3-dehydrogenase
SL1344_3679	-4.21386	0.000538563	rfaL	O-antigen ligase
SL1344_3680	-2.67048	0.00784747	waaK	lipopolysaccharide 1,2-N-acetylglucosaminetransferase
SL1344_3681	-2.96478	0.0109553	rfaZ	lipopolysaccharide core biosynthesis protein RfaZ
SL1344_3682	-4.25533	0.00118406	rfaY	lipopolysaccharide core biosynthesis protein
SL1344_3683	-5.13655	0.00031903	rfaJ	lipopolysaccharide 1,2-glucosyltransferase
SL1344_3684	-4.5497	0.00044413	rfaI	lipopolysaccharide 1,3-galactosyltransferase
SL1344_3685	-4.89919	0.000349075	rfaB	lipopolysaccharide 1,6-galactosyltransferase
SL1344_3686	-6.69967	6.69809e-05	-	hypothetical protein
SL1344_3687	-2.63008	0.0194909	rfaP	lipopolysaccharide core biosynthesis protein
SL1344_3688	-2.72326	0.00479613	rfaG	lipopolysaccharide core biosynthesis protein
SL1344_3689	-2.0324	0.0146408	rfaQ	lipopolysaccharide core biosynthesis protein
SL1344_3693	-3.55445	0.000743247	rpmG	50S ribosomal protein L33
SL1344_3694	-1.97782	0.00346531	rpmB	50S ribosomal protein L28
SL1344_3696	-2.43727	0.00921496	dfp	hypothetical protein
SL1344_3699	-2.64253	0.0109652	pyrE	orotate phosphoribosyltransferase
SL1344_3720	1.76195	0.0307075	rhuM	putative DNA-binding protein
SL1344_3722	-2.61951	0.0406131	rmbA	hypothetical protein
SL1344_3729	-3.50987	0.0108272	mgtC	Mg(2+) transport ATPase protein C
SL1344_3753	-2.93633	0.0267044	uhpT	hexosephosphate transport protein
SL1344_3761	1.86216	0.0211576	ilvN	acetohydroxy acid synthase I, small subunit
SL1344_3762	2.55885	0.00189746	ilvB	acetohydroxy acid synthase I, small subunit
SL1344_3766	-2.06523	0.0339445	emrD	multidrug resistance protein D
SL1344_3776	-3.64122	5.96386e-07	hslT	heat shock protein A
SL1344_3791	2.32911	0.0102944	torT	Solute binding receptor protein
SL1344_3792	4.30042	0.000105352	torS	Two-component sensor protein histidine protein kinase
SL1344_3806	-2.40165	0.00118085	rpmH	50s ribosomal protein l34
SL1344_3812	-3.52484	0.0078741	-	hypothetical protein
SL1344_3813	-4.01728	0.00431626	-	reverse transcriptase
SL1344_3818	2.07886	0.0196436	yieG	putative membrane transport protein
SL1344_3820	-2.21161	0.00578146	phoU	phosphate transport system regulatory protein
SL1344_3821	-1.81529	0.026173	pstB	phosphate transport ATP-binding protein
SL1344_3836	-2.07725	0.0227649	atpF	ATP synthase subunit B
SL1344_3837	-1.9208	0.0400921	atpE	ATP synthase subunit C
SL1344_3842	-3.43205	0.00131593	mioC	MioC protein
SL1344_3845	2.25132	0.0212419	-	hypothetical protein
SL1344_3846	2.3442	0.00167005	-	hypothetical protein
SL1344_3849	2.03144	0.0192655	rbsA	high affinity ribose transport protein
SL1344_3850	-2.39408	0.0226475	rbsC	high affinity ribose transport protein
SL1344_3858	1.75434	0.0149137	-	LysR family transcriptional regulatory protein
SL1344_3861	2.3225	0.0312522	ilvG	acetolactate synthase large subunit
SL1344_3862	2.82522	0.0345387	ilvM	acetohydroxy acid synthase II, small subunit
SL1344_3866	-1.94634	0.0284652	-	hypothetical protein
SL1344_3869	6.84582	1.87785e-11	ilvC	ketol-acid reductoisomerase
SL1344_3870	-2.38823	0.00492183	ppiC	peptidyl-prolyl cis-trans isomerase C
SL1344_3877	-3.08247	0.00471587	rfe	putative undecaprenyl-phosphate alpha-N-acetylglucosaminyltransferase
SL1344_3890	1.99825	0.0449067	hemY	Porphyrin biosynthetic protein
SL1344_3891	2.31539	0.0097925	hemX	uroporphyrinogen III methylase
SL1344_3892	2.24192	0.00983096	hemD	uroporphyrinogen III synthase
SL1344_3894	2.12829	0.00179453	cyaA	adenylate cyclase
SL1344_3899	2.26384	0.0404414	-	hypothetical protein
SL1344_3902	2.21317	0.00464337	-	hypothetical protein
SL1344_3905	2.18605	0.0119056	uvrD	DNA helicase II
SL1344_3907	-2.90657	0.0172399	-	hypothetical protein
SL1344_3908	-3.07492	0.0261692	-	hypothetical protein
SL1344_3910	-2.82365	0.00433873	-	hypothetical protein
SL1344_3912	2.02072	0.0138022	recQ	ATP-dependent DNA helicase
SL1344_3943	2.23905	0.0153958	-	hypothetical protein
SL1344_3945	-1.74428	0.0187993	dsbA	thiol:disulfide interchange protein
SL1344_3960	-2.11169	0.0234343	-	hypothetical protein
SL1344_3961	-2.61828	0.00131134	-	hypothetical protein
SL1344_3962	-2.5556	0.0271059	-	hypothetical protein
SL1344_3971	2.04724	0.0404079	yihW	DeoR family transcriptional regulator
SL1344_3977	-2.71249	0.00906233	-	hypothetical protein
SL1344_3979	-2.04933	0.0415451	-	hypothetical protein
SL1344_3982	-2.13556	0.00265754	fdoI	formate dehydrogenase-O gamma subunit
SL1344_3986	-2.2875	0.0114941	fdhD	FdhD protein
SL1344_4011	2.05569	0.0310624	pfkA	6-phosphofructokinase
SL1344_4012	7.76037	4.02508e-08	sbp	periplasmic sulfate binding protein
SL1344_4014	-2.70359	0.0020698	-	putative sugar transport protein
SL1344_4018	2.92356	0.013944	-	hypothetical protein
SL1344_4021	-2.26465	0.0154779	ydeV	putative sugar kinase
SL1344_4022	-2.42639	0.0190752	ydeW	putative regulatory protein
SL1344_4023	-2.13621	0.016214	-	putative ABC transporter ATP-binding protein
SL1344_4029	7.83372	1.03826e-08	-	putative ribulose-phosphate 3-epimerase
SL1344_4030	2.86512	0.00677321	tpiA	triosephosphate isomerase
SL1344_4033	2.82766	0.00168271	fpr	ferredoxin--NADP reductase
SL1344_4036	-2.67491	0.00380118	glpF	glycerol uptake facilitator protein
SL1344_4039	-2.76864	0.0165523	menA	menaquinone biosynthetic protein
SL1344_4042	1.99667	0.0182538	ftsN	cell division protein
SL1344_4048	-2.83773	0.000256569	metJ	repressor of the methionine regulon
SL1344_4055	1.81881	0.0380442	metF	5,10 methylenetetrahydrofolate reductase
SL1344_4056	3.86763	1.56227e-05	katG	catalase (hydroperoxidase I)
SL1344_4057	5.43094	1.0126e-05	-	hypothetical protein
SL1344_4069	2.11473	0.00690552	ppc	phosphoenolpyruvate carboxylase
SL1344_4078	1.98389	0.033719	trmA	tRNA (uracil-5)-methyltransferase
SL1344_4082	-2.07731	0.04328	birA	bifunctional protein: biotin operon repressor and biotin-[acetyl-CoA carboxylase] synthetase
SL1344_4083	-3.45165	0.00109936	coaA	pantothenate kinase
SL1344_4084	-3.86066	0.0012488	-	hypothetical protein
SL1344_4091	-3.20167	0.00124765	rplL	50S ribosomal protein L7/L12
SL1344_4094	-3.13519	0.0212983	-	putative inner membrane protein
SL1344_4095	-3.13846	0.021679	-	hypothetical protein
SL1344_4096	-4.58777	0.000533285	-	hypothetical protein
SL1344_4103	2.40676	0.044277	thiC	thiamine biosynthesis protein
SL1344_4108	1.92258	0.0282637	-	hypothetical protein
SL1344_4109	-1.89224	0.00883161	hupA	histone like DNA-binding protein HU-alpha (NS2) (HU-2)
SL1344_4116	-1.80433	0.0457303	yjaB	putative acetyltransferase
SL1344_4124	2.69489	0.00780106	yjbB	hypothetical protein
SL1344_4125	3.4191	0.00277513	pepE	hypothetical protein
SL1344_4127	-3.52559	0.000442865	-	hypothetical protein
SL1344_4130	3.0476	0.000699369	-	hypothetical protein
SL1344_4132	-2.75541	0.0430618	-	hypothetical protein
SL1344_4134	-2.74328	0.00704503	-	bacteriophage protein
SL1344_4139	-3.20074	0.00320195	-	membrane protein
SL1344_4140	-2.78515	0.00605374	gtrB	putative phage glycosyl transferase
SL1344_4141	-3.43788	0.00583834	gtrA	putative phage glycosyl transferase
SL1344_4151	-3.11013	0.0182992	-	hypothetical protein
SL1344_4168	-2.2764	0.0199157	lamB	maltoporin
SL1344_4189	2.13906	0.0104017	-	putative lipoprotein
SL1344_4193	-5.45704	9.89466e-05	siiA	type I secretion-related protein
SL1344_4194	-5.3788	0.000103543	siiB	hypothetical protein
SL1344_4195	-4.63152	0.000370151	siiC	putative type-I secretion protein
SL1344_4196	-4.4621	0.000472909	siiD	putative type-I secretion protein
SL1344_4197	-2.19898	0.0189341	siiE	hypothetical protein
SL1344_4198	-4.04853	0.00190997	siiF	putative type-1 secretion protein
SL1344_4199	3.47681	0.0189205	-	hypothetical protein
SL1344_4200	-2.26277	0.0113315	yjcC	hypothetical protein
SL1344_4201	-2.0453	0.0216325	soxS	regulatory protein SoxS
SL1344_4208	5.80357	0.000281301	-	hypothetical protein
SL1344_4211	-3.36111	0.00379264	acs	acetyl-coenzyme A synthetase
SL1344_4212	-4.03121	0.00108362	-	hypothetical protein
SL1344_4213	3.50664	0.000562153	nrfA	cytochrome c552, subunit of nitrite reductase complex
SL1344_4218	-3.37663	0.00714279	nrfG	activator of nitrite reductase complex
SL1344_4221	4.15613	2.49456e-05	SC4B5.11c	putative formate dehydrogenase H
SL1344_4230	-2.37276	0.00366628	-	hypothetical protein
SL1344_4231	5.18695	0.000153261	-	putative amino acid permease
SL1344_4234	2.38895	0.0251728	melR	melibiose operon regulatory protein
SL1344_4236	3.19709	0.000456822	melB	melibiose carrier protein
SL1344_4242	7.41565	9.46088e-06	-	anaerobic dimethyl sulfoxide reductase chain
SL1344_4245	3.56874	0.0142544	-	hypothetical protein
SL1344_4247	-2.74542	0.0104432	-	hypothetical protein
SL1344_4249	-2.1876	0.0142032	-	hypothetical protein
SL1344_4250	-6.16105	6.56903e-05	rtsB	putative GerE family regulatory protein
SL1344_4251	-4.74225	0.000138438	rtsA	araC family regulatory protein
SL1344_4252	-3.09679	0.00707162	-	hypothetical protein
SL1344_4255	-2.95649	0.000574538	phoN	nonspecific acid phosphatase
SL1344_4262	2.85779	0.00391293	dcuA	anaerobic C4-dicarboxylate transporter
SL1344_4264	-2.2285	0.00637054	-	FxsA protein
SL1344_4271	-1.8064	0.0158872	efp	elongation factor P
SL1344_4273	-3.42465	0.0121356	ecnB	entericidin B
SL1344_4274	-2.13193	0.000608106	ecnR	transcriptional regulator
SL1344_4276	3.31223	0.000504272	blc	putative lipoprotein
SL1344_4277	3.40326	0.00608104	frdD	fumarate reductase complex subunit D; membrane anchor polypeptide
SL1344_4278	3.52681	0.00548977	frdC	fumarate reductase complex subunit C; membrane anchor polypeptide
SL1344_4279	4.76293	0.00168546	frdB	fumarate reductase, iron-sulfur protein
SL1344_4280	4.4283	0.0012074	frdA	fumarate reductase flavoprotein subunit
SL1344_4288	2.18361	0.0109884	-	putative arginine-binding periplasmic protein
SL1344_4295	-1.64183	0.0416153	hfQ	host factor-I protein(HF-I)
SL1344_4303	-2.53346	0.0415797	-	hypothetical protein
SL1344_4310	4.45628	0.000217866	aidB	acyl Co-A dehydrogenase
SL1344_4328	2.31601	0.0107949	-	hypothetical protein
SL1344_4329	1.86739	0.0387728	-	hypothetical protein
SL1344_4335	2.4354	0.0387709	-	hypothetical protein
SL1344_4344	-1.92083	0.0104891	-	hypothetical protein
SL1344_4350	-1.75814	0.0455781	-	putative transcriptional regulator
SL1344_4354A	-2.73607	0.0305141	-	hypothetical protein
SL1344_4356	-2.95893	0.0194766	iolE	inosose dehydratase
SL1344_4358	2.52674	0.0181032	-	O-glycosyl hydrolase
SL1344_4363	-2.30932	0.0318463	-	dehydrogenase
SL1344_4369	-2.6495	0.000268402	cybC	soluble cytochrome b562
SL1344_4382	12.4864	8.50292e-16	nrdD	anaerobic ribonucleoside-triphosphate reductase
SL1344_4386	2.88939	0.0168473	treR	trehalose operon repressor
SL1344_4394	3.21382	0.016547	-	hypothetical protein
SL1344_4400	2.18677	0.0281939	-	hypothetical protein
SL1344_4401	1.81668	0.0172274	miaE	tRNA hydroxylase
SL1344_4402	-2.47087	0.0441414	-	hypothetical protein
SL1344_4424	-3.50782	0.00346614	-	type II restriction enzyme
SL1344_4429	-2.95088	0.00892119	-	hypothetical protein
SL1344_4431	2.50407	0.0176851	-	hypothetical protein
SL1344_4432	7.06073	3.04534e-08	-	hypothetical protein
SL1344_4433	-2.49398	0.0205778	-	putative inner membrane protein
SL1344_4434	-3.36256	0.00770113	-	hypothetical protein
SL1344_4437	1.84237	0.0416271	uxuR	uxu operon transcriptional regulator
SL1344_4438	3.06379	0.000578548	trpS2	tryptophanyl-tRNA synthetase
SL1344_4440	2.1501	0.0150942	-	hypothetical protein
SL1344_4441	2.41304	0.022772	-	aspartate racemase
SL1344_4447	2.1268	0.0356794	-	hypothetical protein
SL1344_4448	4.17734	0.00290794	-	putative sugar transport protein
SL1344_4453	-4.54602	0.0011819	-	putative inner membrane protein
SL1344_4455	-4.38747	0.00197293	hsdS	type I restriction enzyme
SL1344_4456	2.25432	0.0081158	hsdM	type I restriction enzyme
SL1344_4457	2.74085	0.00101175	-	type III restriction enzyme
SL1344_4460	2.82899	0.0263505	-	hypothetical protein
SL1344_4464	-2.52113	0.00153781	-	methyl-accepting chemotaxis protein
SL1344_4476	3.67844	0.00100544	-	hypothetical protein
SL1344_4477	2.14396	0.0321345	-	hypothetical protein
SL1344_4494	2.23633	0.0150649	deoC	deoxyribose-phosphate aldolase
SL1344_4496	1.71792	0.0232986	deoB	phosphopentomutase
SL1344_4511	-2.34896	0.0311294	-	hypothetical protein
SL1344_4512	-2.03951	0.0465699	gpmB	phosphoglycerate mutase
SL1344_4514	-2.3756	0.000910352	creA	hypothetical protein
SL1344_4517	2.07251	0.0431696	creD	inner membrane protein
SL1344_tRNA0077	-2.61879	0.00020309	-	Anticodon: GGT

## Sheet: Hoja2
	SL1344_4464
	SL1344_1110
	SL1344_1588
	SL1344_1849
	SL1344_1857
	SL1344_1888
	SL1344_1910
	SL1344_2755
	SL1344_2756
	SL1344_3126
	SL1344_3189
	SL1344_4464
